# Supplementary material for: MSTN Regulatory Network in Mongolian Horse Muscle Satellite Cells Revealed with miRNA Interference Technologies
Source: Genes (Basel). 2022 Oct 11;13(10):1836. doi: 10.3390/genes13101836 (PMC9601437; doi:10.3390/genes13101836)
Supplement: Supplementary file 1 [file genes-13-01836-s001.zip]

Archive with 1 entries (1 files):
- genes-1889472-supplementary.pdf
